# Supplementary material for: Improved 93-11 Genome and Time-Course Transcriptome Expand Resources for Rice Genomics
Source: Front Plant Sci. 2022 Jan 21;12:769700. doi: 10.3389/fpls.2021.769700 (PMC8813773; doi:10.3389/fpls.2021.769700)
Supplement: Supplementary file 1 [file Data_Sheet_1.ZIP]

Archive with 3 entries (2 files):
- Supplementary Material/Supplementary Figures.pdf
- Supplementary Material/Supplementary Tables.xlsx
- Supplementary Material/
