# Supplementary material for: Improved 93-11 Genome and Time-Course Transcriptome Expand Resources for Rice Genomics
Source: Front Plant Sci. 2022 Jan 21;12:769700. doi: 10.3389/fpls.2021.769700 (PMC8813773; doi:10.3389/fpls.2021.769700)
Supplement: Supplementary file 1 [file Data_Sheet_1.ZIP › Supplementary Material/Supplementary Tables.xlsx]

## Sheet: Supplementary Table 1
Supplementary Table 1. Infomation of the rice cultivars.
Alias	Assession*	Subpopulation	Amylose content（%）#
BG28	Ken Nuo1	Japonica	1.2
BG29	Ken Nuo2	Japonica	1.8
BG1	H41	Japonica	19.1
BG11	B37	Japonica	20.2
BG32	Nipponbare	Japonica	18.2
BG31	Li Jiang Xin Tuo Heig Gu	Japonica	22.3
BG35	H47	Japonica	26.5
BX4	H36	Inidca	1.3
BX27	H59	Inidca	1.3
BX19**	13-WT-789	Inidca	17.2
BX26	Ming Hui 63	Inidca	17.5
BX11	B1	Inidca	27.4
BX15**	13-WT-777	Inidca	31.2
Note:
* All cultivars expect BX15 and BX19 were from http://ics.caas.cn/zwzzzyzxzz/index.htm
# Amylose content information was from https://www.cgris.net/query/croplist.php and https://www.ricedata.cn/
** BX15 and BX19 were provided by Pro Qingzhong Xue in Zhejiang University

## Sheet: Supplementary Table 2
Supplementary Table 2. Statistics of the 93-11 genomic sequencing data.
Illumina paired-end data
Insert size (bp)	Total reads	Total base pairs (bp)	Coverage
300bp	184085842	27612876300	69
PacBio-sequel II data
	Raw data
Number of Reads	7543053
Number of Bases (bp)	78677638359
Coverage (bp)	196
Median (bp)	17199
Mean (bp)	10430
Minimum (bp)	617
Maximum (bp)	121014

## Sheet: Supplementary Table 3
Supplementary Table 3. Statistics of the 93-11 assembly.
	Contig	Pseudomolecule
Sequence#	281	12
Sequence (bp)	400535564	393559717
Shortest (bp)	3118	24488947
Longest (bp)	38993239	45033686
Median (bp)	34893	32202942
Average (bp)	1425393	32796643
N50 (bp)	17482742	32202942
L50	8	6
N90 (bp)	5901627	25789249
L90	22	10
GC content (%)	43.66	43.63

## Sheet: Supplementary Table 4
Supplementary Table 4. Assessment of the completeness of coding gene using BUSCO analysis.
	Number	Percent (%)
Complete BUSCOs (C)	1587	98.33
Complete and single-copy BUSCOs (S)	1553	96.22
Complete and duplicated BUSCOs (D)	34	2.11
Fragmented BUSCOs (F)	19	1.18
Missing BUSCOs (M)	8	0.49
Total BUSCO groups searched	1614	100

## Sheet: Supplementary Table 5
Supplementary Table 5. Mapping rate of sequencing data against the 93-11 genome.
Sample	Mapping Rate (%)
PacBio	0.9702
Illumina	0.9934
DAP4	0.9627
DAP5	0.9601
DAP6	0.9678
DAP7	0.946
DAP8	0.9675
DAP9	0.9676
DAP10	0.951
DAP11	0.9541
DAP12	0.9535
DAP13	0.9565
DAP14	0.9472
DAP15	0.9639
DAP16	0.9648

## Sheet: Supplementary Table 6
Supplementary Table 6. Summary of repeats in the 93-11 genome.
Repeat class	Number	Length (bp)	Percent (%)
SINE	10074	1596401	0.41
LINE	12543	5627796	1.43
LTR elements	92198	110652449	28.11
Copia	16664	13601378	3.46
Gypsy	55632	89245575	22.68
Other	19902	7805496	1.98
DNA elements	169824	56728472	14.41
Unclassified	44389	10501306	2.67
Simple repeats	93658	4401041	1.12
Low complexity	10081	502301	0.13
Total repeat	524965	190009766	48.28

## Sheet: Supplementary Table 7
Supplementary Table 7. Statistics of gene models ofthe 93-11 genome.
Gene number	40345
Gene density (gene/Mb)	102.5
Mean gene size (bp)	2895
Mean CDS size (bp)	1485
Mean exon number per gene	4.4
Mean exon size (bp)	337
Mean intron number per gene	3.4
Mean intron size (bp)	478
Coding GC contnet (%)	51.51
Intron GC content (%)	38.16

## Sheet: Supplementary Table 8
Supplementary Table 8. Functional annotation of genes in the 93-11 genome.
	Gene number	Percent (%)
NCBI-NR	36382	90.1772
InterPro	35593	88.2216
KEGG	8555	21.2046
Pfam	22218	55.07
GO	17059	42.2828

## Sheet: Supplementary Table 9
Supplementary Table 9. GO enrichment of non-syntenic region genes in the 93-11 genome.
Ontology	GO term	Description	P value	Gene ID	Count
Biological process	GO:0015074	DNA integration	1.551e-16	R9311C07g26456/R9311C12g39389/R9311C12g39178/R9311C01g02232/R9311C01g02398/R9311C06g23357/R9311C06g22620/R9311C08g30613/R9311C09g31176/R9311C09g30890/R9311C11g36193/R9311C07g26587/R9311C02g07545/R9311C07g26530/R9311C09g30896/R9311C06g23704/R9311C02g07221/R9311C09g31105/R9311C07g27194/R9311C08g28546/R9311C12g38764/R9311C11g36616/R9311C05g21254/R9311C09g30808	24
Biological process	GO:0043170	macromolecule metabolic process	1.2538e-10	R9311C01g00149/R9311C01g03774/R9311C09g30890/R9311C09g31620/R9311C02g07545/R9311C02g08633/R9311C02g07544/R9311C09g30896/R9311C11g37943/R9311C11g37945/R9311C11g37825/R9311C04g15480/R9311C11g37942/R9311C01g00150/R9311C11g36616/R9311C11g37826/R9311C11g37827/R9311C11g37828/R9311C01g00278/R9311C06g24487/R9311C02g07419/R9311C07g26099/R9311C04g15007/R9311C05g20465/R9311C11g37956/R9311C11g37836/R9311C11g…	428
Biological process	GO:0044260	cellular macromolecule metabolic process	6.809e-10	R9311C07g26766/R9311C02g05809/R9311C03g13087/R9311C07g26888/R9311C03g14055/R9311C01g00149/R9311C07g27617/R9311C01g03774/R9311C11g36180/R9311C08g30316/R9311C09g30890/R9311C10g33139/R9311C09g31620/R9311C02g07545/R9311C02g08633/R9311C03g10814/R9311C09g30896/R9311C11g37943/R9311C10g33142/R9311C11g37945/R9311C11g37825/R9311C01g00829/R9311C11g37942/R9311C01g00150/R9311C11g36616/R9311C11g37826/R9311C11g…	356
Biological process	GO:0019538	protein metabolic process	3.77e-08	R9311C07g26766/R9311C02g05809/R9311C03g13087/R9311C07g26888/R9311C03g14055/R9311C01g00149/R9311C07g27617/R9311C11g36180/R9311C08g30316/R9311C01g00947/R9311C01g00946/R9311C10g33139/R9311C09g31620/R9311C02g08633/R9311C03g10814/R9311C02g07544/R9311C11g37943/R9311C10g33142/R9311C11g37945/R9311C11g37825/R9311C04g15480/R9311C01g00829/R9311C11g37942/R9311C01g00150/R9311C11g37826/R9311C11g37827/R9311C11g…	333
Biological process	GO:0006807	nitrogen compound metabolic process	9.8698e-08	R9311C01g00149/R9311C01g03774/R9311C09g30890/R9311C09g31620/R9311C02g07545/R9311C09g30772/R9311C02g08633/R9311C02g07544/R9311C09g30896/R9311C11g37943/R9311C11g37945/R9311C11g37825/R9311C04g15480/R9311C11g37942/R9311C01g00150/R9311C11g36616/R9311C11g37826/R9311C11g37827/R9311C11g37828/R9311C01g02459/R9311C01g00278/R9311C06g24487/R9311C02g07419/R9311C07g26099/R9311C02g06325/R9311C04g15007/R9311C05g…	454
Biological process	GO:0006383	transcription by RNA polymerase III	1.0934e-06	R9311C04g15181/R9311C04g15175/R9311C04g15166/R9311C04g15177/R9311C04g15167/R9311C04g15178/R9311C04g15189	7
Biological process	GO:0044267	cellular protein metabolic process	3.118e-06	R9311C07g26766/R9311C02g05809/R9311C03g13087/R9311C07g26888/R9311C03g14055/R9311C01g00149/R9311C07g27617/R9311C11g36180/R9311C08g30316/R9311C10g33139/R9311C09g31620/R9311C02g08633/R9311C03g10814/R9311C11g37943/R9311C10g33142/R9311C11g37945/R9311C11g37825/R9311C01g00829/R9311C11g37942/R9311C01g00150/R9311C11g37826/R9311C11g37827/R9311C11g37828/R9311C01g00278/R9311C02g07419/R9311C02g09285/R9311C10g…	279
Biological process	GO:0006259	DNA metabolic process	4.6524e-06	R9311C12g39389/R9311C03g10356/R9311C08g30613/R9311C09g30890/R9311C03g10633/R9311C07g26587/R9311C10g33970/R9311C11g37173/R9311C02g07545/R9311C01g02945/R9311C09g30896/R9311C06g23704/R9311C09g31105/R9311C12g38764/R9311C02g07290/R9311C11g36616/R9311C08g28937/R9311C07g26456/R9311C01g00137/R9311C12g39178/R9311C01g02232/R9311C01g02398/R9311C06g23357/R9311C06g22620/R9311C12g40227/R9311C09g31176/R9311C11g…	40
Biological process	GO:1901564	organonitrogen compound metabolic process	8.7887e-06	R9311C07g26766/R9311C02g05809/R9311C03g13087/R9311C07g26888/R9311C03g14055/R9311C01g00149/R9311C07g27617/R9311C11g36180/R9311C08g30316/R9311C01g00947/R9311C01g00946/R9311C10g33139/R9311C09g31620/R9311C09g30772/R9311C02g08633/R9311C03g10814/R9311C02g07544/R9311C11g37943/R9311C10g33142/R9311C11g37945/R9311C11g37825/R9311C04g15480/R9311C01g00829/R9311C11g37942/R9311C01g00150/R9311C05g19803/R9311C11g…	372
Biological process	GO:0044238	primary metabolic process	2.4113e-05	R9311C01g00149/R9311C01g03774/R9311C09g30890/R9311C09g31620/R9311C02g07303/R9311C02g07545/R9311C09g30772/R9311C02g08633/R9311C02g07544/R9311C09g30896/R9311C11g35522/R9311C11g37943/R9311C11g37945/R9311C11g37825/R9311C04g15480/R9311C11g37942/R9311C01g00150/R9311C11g36616/R9311C11g37826/R9311C11g37827/R9311C11g37828/R9311C01g00278/R9311C06g24487/R9311C02g07419/R9311C07g26099/R9311C02g06325/R9311C04g…	520
Biological process	GO:0071704	organic substance metabolic process	5.0293e-05	R9311C01g00149/R9311C01g03774/R9311C09g30890/R9311C09g31620/R9311C02g07303/R9311C02g07545/R9311C09g30772/R9311C02g08633/R9311C02g07544/R9311C09g30896/R9311C11g35522/R9311C11g37943/R9311C11g37945/R9311C11g37825/R9311C04g15480/R9311C11g37942/R9311C01g00150/R9311C11g36616/R9311C11g37826/R9311C11g37827/R9311C11g37828/R9311C01g02459/R9311C01g00278/R9311C06g24487/R9311C02g07419/R9311C03g12304/R9311C07g…	540
Biological process	GO:0034641	cellular nitrogen compound metabolic process	7.3113e-05	R9311C07g26766/R9311C02g05809/R9311C12g40252/R9311C07g27617/R9311C12g39389/R9311C01g03774/R9311C11g36180/R9311C08g30316/R9311C10g33655/R9311C09g30890/R9311C10g33657/R9311C06g22356/R9311C02g09299/R9311C06g22359/R9311C02g07545/R9311C09g30772/R9311C10g33653/R9311C02g08633/R9311C05g18562/R9311C09g30896/R9311C05g21047/R9311C09g31105/R9311C06g22918/R9311C05g19803/R9311C05g20073/R9311C11g36616/R9311C05g…	185
Biological process	GO:0000723	telomere maintenance	7.3554e-05	R9311C02g08531/R9311C09g30721/R9311C12g40227/R9311C02g08191/R9311C02g07316/R9311C08g28937/R9311C01g02945	7
Biological process	GO:0060249	anatomical structure homeostasis	7.3554e-05	R9311C02g08531/R9311C09g30721/R9311C12g40227/R9311C02g08191/R9311C02g07316/R9311C08g28937/R9311C01g02945	7
Biological process	GO:0032200	telomere organization	7.3554e-05	R9311C02g08531/R9311C09g30721/R9311C12g40227/R9311C02g08191/R9311C02g07316/R9311C08g28937/R9311C01g02945	7
Biological process	GO:0006074	(1->3)-beta-D-glucan metabolic process	7.3554e-05	R9311C01g02106/R9311C01g02238/R9311C01g02234/R9311C01g03125/R9311C02g06604/R9311C06g21485/R9311C06g24736	7
Biological process	GO:0006075	(1->3)-beta-D-glucan biosynthetic process	7.3554e-05	R9311C01g02106/R9311C01g02238/R9311C01g02234/R9311C01g03125/R9311C02g06604/R9311C06g21485/R9311C06g24736	7
Biological process	GO:0043043	peptide biosynthetic process	7.5405e-05	R9311C10g33618/R9311C07g26766/R9311C02g05809/R9311C12g40252/R9311C03g10174/R9311C07g27617/R9311C02g09490/R9311C03g10452/R9311C01g02365/R9311C10g33617/R9311C03g12631/R9311C08g30316/R9311C06g22359/R9311C04g15797/R9311C09g31782/R9311C10g33653/R9311C02g08633/R9311C05g21047/R9311C12g39459/R9311C04g14876/R9311C09g31494/R9311C06g23512/R9311C04g17621/R9311C03g10447/R9311C02g08901/R9311C03g10448/R9311C04g…	72
Biological process	GO:0016310	phosphorylation	0.0001089	R9311C04g15635/R9311C04g15636/R9311C03g13087/R9311C07g26888/R9311C03g14055/R9311C01g00149/R9311C04g15637/R9311C02g05767/R9311C09g31620/R9311C12g38290/R9311C09g30772/R9311C10g33532/R9311C11g37943/R9311C10g33142/R9311C11g37945/R9311C11g37825/R9311C01g00829/R9311C05g19526/R9311C11g37942/R9311C12g38722/R9311C01g00150/R9311C05g20073/R9311C11g37826/R9311C11g37827/R9311C11g37828/R9311C12g38285/R9311C01g…	182
Biological process	GO:0006468	protein phosphorylation	0.00012044	R9311C04g15635/R9311C04g15636/R9311C03g13087/R9311C07g26888/R9311C03g14055/R9311C01g00149/R9311C04g15637/R9311C02g05767/R9311C09g31620/R9311C12g38290/R9311C10g33532/R9311C11g37943/R9311C10g33142/R9311C11g37945/R9311C11g37825/R9311C01g00829/R9311C05g19526/R9311C11g37942/R9311C12g38722/R9311C01g00150/R9311C11g37826/R9311C11g37827/R9311C11g37828/R9311C12g38285/R9311C01g00278/R9311C12g38289/R9311C04g…	170
Biological process	GO:0006412	translation	0.00013808	R9311C10g33618/R9311C07g26766/R9311C02g05809/R9311C12g40252/R9311C03g10174/R9311C07g27617/R9311C02g09490/R9311C03g10452/R9311C01g02365/R9311C10g33617/R9311C03g12631/R9311C08g30316/R9311C06g22359/R9311C04g15797/R9311C09g31782/R9311C10g33653/R9311C02g08633/R9311C05g21047/R9311C12g39459/R9311C04g14876/R9311C09g31494/R9311C06g23512/R9311C04g17621/R9311C03g10447/R9311C02g08901/R9311C03g10448/R9311C04g…	70
Biological process	GO:0044237	cellular metabolic process	0.00014902	R9311C01g00149/R9311C01g03774/R9311C09g30890/R9311C09g31620/R9311C02g07303/R9311C02g07545/R9311C09g30772/R9311C02g08633/R9311C09g30896/R9311C11g37943/R9311C11g37945/R9311C11g37825/R9311C11g37942/R9311C01g00150/R9311C11g36616/R9311C11g37826/R9311C11g37827/R9311C11g37828/R9311C01g02459/R9311C01g00278/R9311C06g24487/R9311C02g07419/R9311C03g12304/R9311C02g06325/R9311C05g20465/R9311C11g37956/R9311C11g…	467
Biological process	GO:0044271	cellular nitrogen compound biosynthetic process	0.00015902	R9311C07g26766/R9311C02g05809/R9311C12g40252/R9311C07g27617/R9311C01g03774/R9311C08g30316/R9311C06g22359/R9311C10g33653/R9311C02g08633/R9311C05g18562/R9311C05g21047/R9311C05g19803/R9311C05g21166/R9311C01g02459/R9311C06g24487/R9311C11g37441/R9311C02g08901/R9311C04g15400/R9311C06g22348/R9311C04g15401/R9311C07g25682/R9311C07g25684/R9311C02g09558/R9311C05g18422/R9311C05g20225/R9311C12g38952/R9311C01g…	110
Biological process	GO:0006518	peptide metabolic process	0.0002065	R9311C10g33618/R9311C07g26766/R9311C02g05809/R9311C12g40252/R9311C03g10174/R9311C07g27617/R9311C02g09490/R9311C03g10452/R9311C01g02365/R9311C10g33617/R9311C03g12631/R9311C08g30316/R9311C06g22359/R9311C04g15797/R9311C09g31782/R9311C10g33653/R9311C02g08633/R9311C05g21047/R9311C12g39459/R9311C04g14876/R9311C09g31494/R9311C06g23512/R9311C04g17621/R9311C03g10447/R9311C02g08901/R9311C03g10448/R9311C04g…	72
Biological process	GO:0043604	amide biosynthetic process	0.00022119	R9311C10g33618/R9311C07g26766/R9311C02g05809/R9311C12g40252/R9311C03g10174/R9311C07g27617/R9311C02g09490/R9311C03g10452/R9311C01g02365/R9311C10g33617/R9311C03g12631/R9311C08g30316/R9311C06g22359/R9311C04g15797/R9311C09g31782/R9311C10g33653/R9311C02g08633/R9311C05g21047/R9311C12g39459/R9311C04g14876/R9311C09g31494/R9311C06g23512/R9311C04g17621/R9311C03g10447/R9311C02g08901/R9311C03g10448/R9311C04g…	72
Biological process	GO:0009767	photosynthetic electron transport chain	0.000263	R9311C10g35044/R9311C08g28683/R9311C07g26856/R9311C12g39106/R9311C04g17622/R9311C10g34851/R9311C06g22349	7
Biological process	GO:0009059	macromolecule biosynthetic process	0.00050377	R9311C07g26766/R9311C02g05809/R9311C12g40252/R9311C07g27617/R9311C01g03774/R9311C08g30316/R9311C06g22359/R9311C04g15997/R9311C10g33653/R9311C02g08633/R9311C05g18562/R9311C05g21047/R9311C01g04594/R9311C06g24487/R9311C12g40140/R9311C02g05999/R9311C02g06604/R9311C02g08901/R9311C04g15400/R9311C04g15401/R9311C07g25682/R9311C07g25684/R9311C02g09558/R9311C05g18422/R9311C05g20225/R9311C01g02469/R9311C01g…	108
Biological process	GO:0034645	cellular macromolecule biosynthetic process	0.00050377	R9311C07g26766/R9311C02g05809/R9311C12g40252/R9311C07g27617/R9311C01g03774/R9311C08g30316/R9311C06g22359/R9311C04g15997/R9311C10g33653/R9311C02g08633/R9311C05g18562/R9311C05g21047/R9311C01g04594/R9311C06g24487/R9311C12g40140/R9311C02g05999/R9311C02g06604/R9311C02g08901/R9311C04g15400/R9311C04g15401/R9311C07g25682/R9311C07g25684/R9311C02g09558/R9311C05g18422/R9311C05g20225/R9311C01g02469/R9311C01g…	108
Biological process	GO:0090304	nucleic acid metabolic process	0.00055156	R9311C02g05809/R9311C12g39389/R9311C01g03774/R9311C11g36180/R9311C01g02365/R9311C10g33655/R9311C09g30890/R9311C10g33657/R9311C06g22356/R9311C02g09299/R9311C10g33970/R9311C04g15797/R9311C02g07545/R9311C05g18562/R9311C09g30896/R9311C09g31105/R9311C06g22918/R9311C12g38764/R9311C11g36616/R9311C07g26456/R9311C06g24487/R9311C12g39178/R9311C06g23357/R9311C06g22620/R9311C04g15166/R9311C12g40227/R9311C09g…	94
Biological process	GO:0006796	phosphate-containing compound metabolic process	0.00064096	R9311C03g13087/R9311C07g26888/R9311C03g14055/R9311C01g00149/R9311C11g36180/R9311C09g31620/R9311C02g07303/R9311C09g30772/R9311C11g37943/R9311C10g33142/R9311C11g37945/R9311C11g37825/R9311C01g00829/R9311C11g37942/R9311C01g00150/R9311C05g19803/R9311C11g37826/R9311C11g37827/R9311C11g37828/R9311C01g02459/R9311C01g00278/R9311C02g07419/R9311C03g12304/R9311C02g09285/R9311C10g33127/R9311C12g39093/R9311C04g…	205
Biological process	GO:0006793	phosphorus metabolic process	0.00068641	R9311C03g13087/R9311C07g26888/R9311C03g14055/R9311C01g00149/R9311C11g36180/R9311C09g31620/R9311C02g07303/R9311C09g30772/R9311C11g37943/R9311C10g33142/R9311C11g37945/R9311C11g37825/R9311C01g00829/R9311C11g37942/R9311C01g00150/R9311C05g19803/R9311C11g37826/R9311C11g37827/R9311C11g37828/R9311C01g02459/R9311C01g00278/R9311C02g07419/R9311C03g12304/R9311C02g09285/R9311C10g33127/R9311C12g39093/R9311C04g…	205
Biological process	GO:0019684	photosynthesis, light reaction	0.00072387	R9311C10g35044/R9311C08g28683/R9311C07g26856/R9311C12g39106/R9311C04g17622/R9311C10g34851/R9311C06g22349	7
Biological process	GO:0006464	cellular protein modification process	0.00083475	R9311C03g13087/R9311C07g26888/R9311C03g14055/R9311C01g00149/R9311C11g36180/R9311C10g33139/R9311C09g31620/R9311C03g10814/R9311C11g37943/R9311C10g33142/R9311C11g37945/R9311C11g37825/R9311C01g00829/R9311C11g37942/R9311C01g00150/R9311C11g37826/R9311C11g37827/R9311C11g37828/R9311C01g00278/R9311C02g07419/R9311C02g09285/R9311C10g33127/R9311C12g39093/R9311C04g14710/R9311C10g33125/R9311C05g20465/R9311C11g…	201
Biological process	GO:0036211	protein modification process	0.00083475	R9311C03g13087/R9311C07g26888/R9311C03g14055/R9311C01g00149/R9311C11g36180/R9311C10g33139/R9311C09g31620/R9311C03g10814/R9311C11g37943/R9311C10g33142/R9311C11g37945/R9311C11g37825/R9311C01g00829/R9311C11g37942/R9311C01g00150/R9311C11g37826/R9311C11g37827/R9311C11g37828/R9311C01g00278/R9311C02g07419/R9311C02g09285/R9311C10g33127/R9311C12g39093/R9311C04g14710/R9311C10g33125/R9311C05g20465/R9311C11g…	201
Biological process	GO:0043603	cellular amide metabolic process	0.0008519	R9311C10g33618/R9311C07g26766/R9311C02g05809/R9311C12g40252/R9311C03g10174/R9311C07g27617/R9311C02g09490/R9311C03g10452/R9311C01g02365/R9311C10g33617/R9311C03g12631/R9311C08g30316/R9311C06g22359/R9311C04g15797/R9311C09g31782/R9311C10g33653/R9311C02g08633/R9311C05g21047/R9311C12g39459/R9311C04g14876/R9311C09g31494/R9311C06g23512/R9311C04g17621/R9311C03g10447/R9311C02g08901/R9311C03g10448/R9311C04g…	72
Biological process	GO:0006313	transposition, DNA-mediated	0.0011982	R9311C05g19340/R9311C10g33970/R9311C02g06664	3
Biological process	GO:0032196	transposition	0.0011982	R9311C05g19340/R9311C10g33970/R9311C02g06664	3
Biological process	GO:0006139	nucleobase-containing compound metabolic process	0.0015919	R9311C02g05809/R9311C12g39389/R9311C01g03774/R9311C11g36180/R9311C10g33655/R9311C09g30890/R9311C10g33657/R9311C06g22356/R9311C02g09299/R9311C02g07545/R9311C09g30772/R9311C05g18562/R9311C09g30896/R9311C09g31105/R9311C06g22918/R9311C05g19803/R9311C05g20073/R9311C11g36616/R9311C05g21166/R9311C06g24487/R9311C06g22620/R9311C09g31176/R9311C11g37441/R9311C11g36193/R9311C06g22348/R9311C07g26530/R9311C06g…	118
Biological process	GO:0010467	gene expression	0.0021314	R9311C07g26766/R9311C02g05809/R9311C12g40252/R9311C07g27617/R9311C01g03774/R9311C11g36180/R9311C08g30316/R9311C10g33655/R9311C10g33657/R9311C06g22356/R9311C06g22359/R9311C10g33653/R9311C02g08633/R9311C05g18562/R9311C05g21047/R9311C06g22918/R9311C06g24487/R9311C02g08901/R9311C04g15400/R9311C04g15401/R9311C07g25682/R9311C07g25684/R9311C02g09558/R9311C05g18422/R9311C05g20225/R9311C01g02469/R9311C02g…	110
Biological process	GO:0043412	macromolecule modification	0.0024644	R9311C03g13087/R9311C07g26888/R9311C03g14055/R9311C01g00149/R9311C11g36180/R9311C10g33139/R9311C09g31620/R9311C03g10814/R9311C11g37943/R9311C10g33142/R9311C11g37945/R9311C11g37825/R9311C01g00829/R9311C11g37942/R9311C01g00150/R9311C11g37826/R9311C11g37827/R9311C11g37828/R9311C01g00278/R9311C02g07419/R9311C02g09285/R9311C10g33127/R9311C12g39093/R9311C04g14710/R9311C10g33125/R9311C05g20465/R9311C11g…	204
Biological process	GO:0009772	photosynthetic electron transport in photosystem II	0.0034127	R9311C10g35044/R9311C08g28683/R9311C12g39106/R9311C04g17622	4
Biological process	GO:0022900	electron transport chain	0.0055631	R9311C10g35044/R9311C01g04812/R9311C08g28683/R9311C07g26856/R9311C12g39106/R9311C04g17622/R9311C10g34851/R9311C06g22349	8
Biological process	GO:0051276	chromosome organization	0.010422	R9311C03g10356/R9311C12g40227/R9311C05g20329/R9311C02g07316/R9311C01g02945/R9311C04g15865/R9311C02g08531/R9311C09g30721/R9311C09g30966/R9311C05g20305/R9311C09g32827/R9311C01g01076/R9311C07g24836/R9311C01g04340/R9311C09g31916/R9311C02g07290/R9311C02g08191/R9311C08g28937	18
Biological process	GO:0008152	metabolic process	0.010655	R9311C01g00149/R9311C01g03774/R9311C12g38330/R9311C04g15594/R9311C09g30890/R9311C09g31620/R9311C02g07303/R9311C02g07545/R9311C09g30772/R9311C05g19255/R9311C02g08633/R9311C02g07544/R9311C09g30896/R9311C11g35522/R9311C11g35643/R9311C11g37943/R9311C11g35642/R9311C11g37945/R9311C11g37825/R9311C04g15480/R9311C11g35647/R9311C11g37700/R9311C11g37942/R9311C01g00150/R9311C11g35648/R9311C11g36616/R9311C11g…	710
Biological process	GO:1901566	organonitrogen compound biosynthetic process	0.01154	R9311C07g26766/R9311C02g05809/R9311C12g40252/R9311C07g27617/R9311C08g30316/R9311C06g22359/R9311C10g33653/R9311C02g08633/R9311C05g21047/R9311C05g19803/R9311C01g04594/R9311C05g21166/R9311C01g02459/R9311C12g40140/R9311C02g05999/R9311C02g08901/R9311C04g15400/R9311C06g22348/R9311C02g06325/R9311C04g15401/R9311C07g25682/R9311C07g25684/R9311C02g09558/R9311C05g18422/R9311C05g20225/R9311C12g38952/R9311C01g…	102
Biological process	GO:0006725	cellular aromatic compound metabolic process	0.011903	R9311C02g05809/R9311C12g39389/R9311C01g03774/R9311C11g36180/R9311C10g33655/R9311C09g30890/R9311C10g33657/R9311C06g22356/R9311C02g09299/R9311C02g07545/R9311C09g30772/R9311C05g18562/R9311C09g30896/R9311C09g31105/R9311C06g22918/R9311C05g19803/R9311C05g20073/R9311C11g36616/R9311C05g21166/R9311C01g02459/R9311C06g24487/R9311C06g22620/R9311C09g31176/R9311C11g37441/R9311C11g36193/R9311C06g22348/R9311C07g…	124
Biological process	GO:0046483	heterocycle metabolic process	0.020796	R9311C02g05809/R9311C12g39389/R9311C01g03774/R9311C11g36180/R9311C10g33655/R9311C09g30890/R9311C10g33657/R9311C06g22356/R9311C02g09299/R9311C02g07545/R9311C09g30772/R9311C05g18562/R9311C09g30896/R9311C09g31105/R9311C06g22918/R9311C05g19803/R9311C05g20073/R9311C11g36616/R9311C05g21166/R9311C01g02459/R9311C06g24487/R9311C06g22620/R9311C09g31176/R9311C11g37441/R9311C11g36193/R9311C06g22348/R9311C07g…	122
Biological process	GO:0009150	purine ribonucleotide metabolic process	0.022243	R9311C01g04736/R9311C06g22371/R9311C01g03620/R9311C06g22361/R9311C05g19190/R9311C10g33423/R9311C05g19393/R9311C06g22348/R9311C07g27236/R9311C05g20849/R9311C09g30772/R9311C05g19895/R9311C05g19566/R9311C10g33274/R9311C06g21817/R9311C11g35987/R9311C05g20073/R9311C01g03042/R9311C01g04050	19
Biological process	GO:0044249	cellular biosynthetic process	0.022843	R9311C07g26766/R9311C02g05809/R9311C12g40252/R9311C04g15638/R9311C07g27617/R9311C01g03774/R9311C08g30316/R9311C02g09453/R9311C10g35312/R9311C06g22359/R9311C04g15997/R9311C10g33653/R9311C02g08633/R9311C05g18562/R9311C05g21047/R9311C05g19803/R9311C01g04594/R9311C05g21166/R9311C01g02459/R9311C06g24487/R9311C12g40140/R9311C02g05999/R9311C02g06604/R9311C11g37441/R9311C02g08901/R9311C04g15400/R9311C06g…	151
Biological process	GO:0009987	cellular process	0.022851	R9311C01g00149/R9311C01g03774/R9311C09g30890/R9311C03g10259/R9311C09g31620/R9311C02g07303/R9311C02g07545/R9311C09g30772/R9311C02g08633/R9311C09g30896/R9311C11g37943/R9311C11g37945/R9311C11g37825/R9311C11g37942/R9311C01g03782/R9311C01g00150/R9311C11g36616/R9311C11g37826/R9311C11g37827/R9311C11g37828/R9311C01g02459/R9311C01g00278/R9311C06g24487/R9311C01g04993/R9311C02g07419/R9311C03g12304/R9311C02g…	533
Biological process	GO:0006754	ATP biosynthetic process	0.023851	R9311C06g22371/R9311C10g33274/R9311C06g22361/R9311C05g19393/R9311C06g22348/R9311C05g20849	6
Biological process	GO:0015985	energy coupled proton transport, down electrochemical gradient	0.023851	R9311C06g22371/R9311C10g33274/R9311C06g22361/R9311C05g19393/R9311C06g22348/R9311C05g20849	6
Biological process	GO:0015986	ATP synthesis coupled proton transport	0.023851	R9311C06g22371/R9311C10g33274/R9311C06g22361/R9311C05g19393/R9311C06g22348/R9311C05g20849	6
Biological process	GO:0006508	proteolysis	0.025949	R9311C07g25117/R9311C01g00665/R9311C07g25116/R9311C12g40173/R9311C01g03376/R9311C06g23203/R9311C01g00947/R9311C01g00946/R9311C03g13920/R9311C07g26488/R9311C02g07544/R9311C08g30351/R9311C08g30350/R9311C04g15480/R9311C05g20678/R9311C11g37304/R9311C12g39733/R9311C07g24828/R9311C03g12386/R9311C04g15407/R9311C06g22540/R9311C09g32063/R9311C02g09482/R9311C10g33969/R9311C04g16530/R9311C08g30349/R9311C06g…	67
Biological process	GO:1901576	organic substance biosynthetic process	0.027373	R9311C07g26766/R9311C02g05809/R9311C12g40252/R9311C04g15638/R9311C07g27617/R9311C01g03774/R9311C08g30316/R9311C02g09453/R9311C10g35312/R9311C06g22359/R9311C04g15997/R9311C10g33653/R9311C02g08633/R9311C05g18562/R9311C05g21047/R9311C05g19803/R9311C01g04594/R9311C05g21166/R9311C01g02459/R9311C06g24487/R9311C12g40140/R9311C02g05999/R9311C02g06604/R9311C11g37441/R9311C02g08901/R9311C04g15400/R9311C06g…	152
Biological process	GO:0009259	ribonucleotide metabolic process	0.028713	R9311C01g04736/R9311C06g22371/R9311C01g03620/R9311C06g22361/R9311C05g19190/R9311C10g33423/R9311C05g19393/R9311C06g22348/R9311C07g27236/R9311C05g20849/R9311C09g30772/R9311C05g19895/R9311C05g19566/R9311C10g33274/R9311C06g21817/R9311C11g35987/R9311C05g20073/R9311C01g03042/R9311C01g04050	19
Biological process	GO:0019693	ribose phosphate metabolic process	0.028713	R9311C01g04736/R9311C06g22371/R9311C01g03620/R9311C06g22361/R9311C05g19190/R9311C10g33423/R9311C05g19393/R9311C06g22348/R9311C07g27236/R9311C05g20849/R9311C09g30772/R9311C05g19895/R9311C05g19566/R9311C10g33274/R9311C06g21817/R9311C11g35987/R9311C05g20073/R9311C01g03042/R9311C01g04050	19
Biological process	GO:0009152	purine ribonucleotide biosynthetic process	0.029724	R9311C01g04736/R9311C05g19566/R9311C06g22371/R9311C10g33274/R9311C06g22361/R9311C05g19190/R9311C05g19393/R9311C06g22348/R9311C05g20849	9
Biological process	GO:0031503	protein-containing complex localization	0.030197	R9311C01g01622/R9311C03g12322/R9311C03g12321	3
Biological process	GO:0006163	purine nucleotide metabolic process	0.031157	R9311C01g04736/R9311C06g22371/R9311C01g03620/R9311C06g22361/R9311C05g19190/R9311C10g33423/R9311C05g19393/R9311C06g22348/R9311C07g27236/R9311C05g20849/R9311C09g30772/R9311C05g19895/R9311C05g19566/R9311C10g33274/R9311C06g21817/R9311C11g35987/R9311C05g20073/R9311C01g03042/R9311C01g04050	19
Biological process	GO:0015977	carbon fixation	0.031283	R9311C11g37101/R9311C05g19849/R9311C06g22367/R9311C05g20065	4
Biological process	GO:0043467	regulation of generation of precursor metabolites and energy	0.031478	R9311C06g22370/R9311C12g39889	2
Biological process	GO:0006750	glutathione biosynthetic process	0.031478	R9311C12g38952/R9311C12g39638	2
Biological process	GO:0033566	gamma-tubulin complex localization	0.031478	R9311C03g12322/R9311C03g12321	2
Biological process	GO:0042548	regulation of photosynthesis, light reaction	0.031478	R9311C06g22370/R9311C12g39889	2
Biological process	GO:0042549	photosystem II stabilization	0.031478	R9311C06g22370/R9311C12g39889	2
Biological process	GO:0034629	cellular protein-containing complex localization	0.031478	R9311C03g12322/R9311C03g12321	2
Biological process	GO:0010109	regulation of photosynthesis	0.031478	R9311C06g22370/R9311C12g39889	2
Biological process	GO:1901360	organic cyclic compound metabolic process	0.036523	R9311C02g05809/R9311C12g39389/R9311C01g03774/R9311C11g36180/R9311C10g33655/R9311C09g30890/R9311C10g33657/R9311C06g22356/R9311C02g09299/R9311C02g07545/R9311C09g30772/R9311C05g18562/R9311C09g30896/R9311C09g31105/R9311C06g22918/R9311C05g19803/R9311C05g20073/R9311C11g36616/R9311C05g21166/R9311C01g02459/R9311C06g24487/R9311C06g22620/R9311C09g31176/R9311C11g37441/R9311C11g36193/R9311C06g22348/R9311C07g…	124
Biological process	GO:0009260	ribonucleotide biosynthetic process	0.044411	R9311C01g04736/R9311C05g19566/R9311C06g22371/R9311C10g33274/R9311C06g22361/R9311C05g19190/R9311C05g19393/R9311C06g22348/R9311C05g20849	9
Biological process	GO:0046390	ribose phosphate biosynthetic process	0.044411	R9311C01g04736/R9311C05g19566/R9311C06g22371/R9311C10g33274/R9311C06g22361/R9311C05g19190/R9311C05g19393/R9311C06g22348/R9311C05g20849	9
Biological process	GO:0006418	tRNA aminoacylation for protein translation	0.049312	R9311C08g29132/R9311C02g05809/R9311C03g11671/R9311C06g23370/R9311C01g04568/R9311C07g27727/R9311C03g10188/R9311C01g02365/R9311C06g22531/R9311C03g09929/R9311C04g15797	11
Cellular component	GO:0043228	non-membrane-bounded organelle	7.6673e-08	R9311C10g33618/R9311C07g26766/R9311C12g40252/R9311C03g10174/R9311C07g27617/R9311C02g09490/R9311C10g33617/R9311C03g12631/R9311C08g30316/R9311C06g22359/R9311C09g31782/R9311C01g00428/R9311C10g33653/R9311C02g08633/R9311C05g21047/R9311C06g21627/R9311C01g03782/R9311C12g39459/R9311C04g14876/R9311C01g04559/R9311C01g02056/R9311C09g31494/R9311C06g23512/R9311C04g17621/R9311C02g08901/R9311C04g15400/R9311C04g…	84
Cellular component	GO:0043232	intracellular non-membrane-bounded organelle	7.6673e-08	R9311C10g33618/R9311C07g26766/R9311C12g40252/R9311C03g10174/R9311C07g27617/R9311C02g09490/R9311C10g33617/R9311C03g12631/R9311C08g30316/R9311C06g22359/R9311C09g31782/R9311C01g00428/R9311C10g33653/R9311C02g08633/R9311C05g21047/R9311C06g21627/R9311C01g03782/R9311C12g39459/R9311C04g14876/R9311C01g04559/R9311C01g02056/R9311C09g31494/R9311C06g23512/R9311C04g17621/R9311C02g08901/R9311C04g15400/R9311C04g…	84
Cellular component	GO:0005666	RNA polymerase III complex	2.3049e-06	R9311C04g15181/R9311C04g15175/R9311C04g15166/R9311C04g15177/R9311C04g15167/R9311C04g15178/R9311C04g15189	7
Cellular component	GO:0005840	ribosome	3.8859e-05	R9311C10g33618/R9311C07g26766/R9311C12g40252/R9311C03g10174/R9311C07g27617/R9311C02g09490/R9311C10g33617/R9311C03g12631/R9311C08g30316/R9311C06g22359/R9311C09g31782/R9311C10g33653/R9311C02g08633/R9311C05g21047/R9311C12g39459/R9311C04g14876/R9311C09g31494/R9311C06g23512/R9311C04g17621/R9311C02g08901/R9311C04g15400/R9311C04g15401/R9311C09g31496/R9311C08g30626/R9311C02g09644/R9311C11g37635/R9311C02g…	52
Cellular component	GO:0000148	1,3-beta-D-glucan synthase complex	3.9108e-05	R9311C01g02106/R9311C01g02238/R9311C01g02234/R9311C01g03125/R9311C02g06604/R9311C06g21485/R9311C06g24736	7
Cellular component	GO:0009539	photosystem II reaction center	4.6092e-05	R9311C06g22370/R9311C07g26856/R9311C10g34851/R9311C12g39889/R9311C06g22349	5
Cellular component	GO:1990234	transferase complex	9.2588e-05	R9311C01g02106/R9311C01g02238/R9311C01g02234/R9311C01g03125/R9311C02g06604/R9311C04g15166/R9311C06g21485/R9311C04g15177/R9311C03g13920/R9311C04g15167/R9311C04g15178/R9311C04g15189/R9311C06g24736/R9311C04g15181/R9311C08g28287/R9311C04g15175/R9311C01g01076/R9311C07g24836	18
Cellular component	GO:0000786	nucleosome	9.5819e-05	R9311C01g04559/R9311C07g26786/R9311C01g00456/R9311C01g02056/R9311C03g13415/R9311C04g16189/R9311C05g20329/R9311C06g21877/R9311C01g00428/R9311C11g35784/R9311C06g21627/R9311C05g20305/R9311C09g32827/R9311C01g04340/R9311C09g31916/R9311C05g20142	16
Cellular component	GO:0044815	DNA packaging complex	0.00011933	R9311C01g04559/R9311C07g26786/R9311C01g00456/R9311C01g02056/R9311C03g13415/R9311C04g16189/R9311C05g20329/R9311C06g21877/R9311C01g00428/R9311C11g35784/R9311C06g21627/R9311C05g20305/R9311C09g32827/R9311C01g04340/R9311C09g31916/R9311C05g20142	16
Cellular component	GO:0016459	myosin complex	0.00013191	R9311C05g20884/R9311C02g07695/R9311C05g20885/R9311C05g20886/R9311C10g33756/R9311C10g34014/R9311C01g03429/R9311C02g09346	8
Cellular component	GO:0000785	chromatin	0.00014773	R9311C01g04559/R9311C07g26786/R9311C01g00456/R9311C01g02056/R9311C03g13415/R9311C04g16189/R9311C05g20329/R9311C06g21877/R9311C01g00428/R9311C11g35784/R9311C06g21627/R9311C05g20305/R9311C09g32827/R9311C01g04340/R9311C09g31916/R9311C05g20142	16
Cellular component	GO:0032993	protein-DNA complex	0.00014773	R9311C01g04559/R9311C07g26786/R9311C01g00456/R9311C01g02056/R9311C03g13415/R9311C04g16189/R9311C05g20329/R9311C06g21877/R9311C01g00428/R9311C11g35784/R9311C06g21627/R9311C05g20305/R9311C09g32827/R9311C01g04340/R9311C09g31916/R9311C05g20142	16
Cellular component	GO:0032991	protein-containing complex	0.00023425	R9311C07g27617/R9311C07g25877/R9311C03g13920/R9311C03g10259/R9311C06g24736/R9311C11g35451/R9311C01g00428/R9311C08g29164/R9311C06g21627/R9311C01g03782/R9311C01g04559/R9311C01g02056/R9311C07g26856/R9311C01g04993/R9311C02g06604/R9311C04g15166/R9311C04g15167/R9311C10g33525/R9311C06g22348/R9311C02g06369/R9311C04g15401/R9311C10g34014/R9311C10g34851/R9311C12g39170/R9311C01g03429/R9311C08g30626/R9311C02g…	90
Cellular component	GO:0030880	RNA polymerase complex	0.00065636	R9311C04g15181/R9311C08g28287/R9311C04g15175/R9311C04g15166/R9311C04g15177/R9311C07g24836/R9311C04g15167/R9311C04g15178/R9311C04g15189	9
Cellular component	GO:0000428	DNA-directed RNA polymerase complex	0.00065636	R9311C04g15181/R9311C08g28287/R9311C04g15175/R9311C04g15166/R9311C04g15177/R9311C07g24836/R9311C04g15167/R9311C04g15178/R9311C04g15189	9
Cellular component	GO:0055029	nuclear DNA-directed RNA polymerase complex	0.00065636	R9311C04g15181/R9311C08g28287/R9311C04g15175/R9311C04g15166/R9311C04g15177/R9311C07g24836/R9311C04g15167/R9311C04g15178/R9311C04g15189	9
Cellular component	GO:0098797	plasma membrane protein complex	0.001363	R9311C01g02106/R9311C01g02238/R9311C01g02234/R9311C01g03125/R9311C02g06604/R9311C06g21485/R9311C06g24736	7
Cellular component	GO:0061695	transferase complex, transferring phosphorus-containing groups	0.0015409	R9311C04g15181/R9311C08g28287/R9311C04g15175/R9311C04g15166/R9311C04g15177/R9311C07g24836/R9311C04g15167/R9311C04g15178/R9311C04g15189	9
Cellular component	GO:0045263	proton-transporting ATP synthase complex, coupling factor F(o)	0.0023497	R9311C06g22371/R9311C10g33274/R9311C06g22361/R9311C05g19393/R9311C05g20849	5
Cellular component	GO:0005694	chromosome	0.0035784	R9311C01g04559/R9311C07g26786/R9311C01g00456/R9311C01g02056/R9311C03g13415/R9311C04g16189/R9311C05g20329/R9311C11g37173/R9311C06g21877/R9311C01g00428/R9311C11g35784/R9311C06g21627/R9311C09g30966/R9311C05g20305/R9311C09g32827/R9311C01g04340/R9311C09g31916/R9311C02g07290/R9311C05g20142	19
Cellular component	GO:0015629	actin cytoskeleton	0.0049181	R9311C01g03008/R9311C05g20884/R9311C02g07695/R9311C05g20885/R9311C05g20886/R9311C10g33756/R9311C10g34014/R9311C01g03429/R9311C02g09346	9
Cellular component	GO:0045259	proton-transporting ATP synthase complex	0.0072337	R9311C06g22371/R9311C10g33274/R9311C06g22361/R9311C05g19393/R9311C06g22348/R9311C05g20849	6
Cellular component	GO:0005886	plasma membrane	0.0078029	R9311C01g02106/R9311C01g02238/R9311C01g02234/R9311C01g03125/R9311C02g06604/R9311C06g21485/R9311C06g24736	7
Cellular component	GO:0033177	proton-transporting two-sector ATPase complex, proton-transporting domain	0.015507	R9311C06g22371/R9311C10g33274/R9311C06g22361/R9311C05g19393/R9311C10g33525/R9311C05g20849	6
Cellular component	GO:0098796	membrane protein complex	0.016401	R9311C01g02106/R9311C06g22371/R9311C06g22370/R9311C07g25877/R9311C06g21485/R9311C05g19393/R9311C11g36882/R9311C06g24736/R9311C11g36715/R9311C01g02238/R9311C01g02234/R9311C01g03125/R9311C06g22361/R9311C07g26856/R9311C02g06604/R9311C10g33525/R9311C06g22348/R9311C02g06369/R9311C10g34851/R9311C05g20849/R9311C02g09567/R9311C06g22349/R9311C10g33274/R9311C02g09738/R9311C02g06370/R9311C12g39889	26
Cellular component	GO:0005576	extracellular region	0.022006	R9311C07g24983/R9311C07g24994/R9311C07g24982/R9311C07g24985/R9311C07g24984/R9311C07g24976/R9311C07g24987/R9311C07g24986/R9311C07g24978/R9311C10g34617/R9311C07g24977/R9311C06g24221/R9311C02g06802/R9311C06g22874/R9311C06g24225/R9311C01g01956/R9311C10g33111/R9311C04g15423/R9311C07g24981/R9311C04g17603/R9311C07g24980/R9311C11g36138/R9311C09g31687	23
Cellular component	GO:0016469	proton-transporting two-sector ATPase complex	0.022632	R9311C06g22371/R9311C10g33274/R9311C02g09738/R9311C06g22361/R9311C05g19393/R9311C10g33525/R9311C06g22348/R9311C05g20849	8
Cellular component	GO:0008274	gamma-tubulin ring complex	0.02633	R9311C03g12322/R9311C03g12321	2
Cellular component	GO:0031082	BLOC complex	0.02633	R9311C11g35451/R9311C12g39170	2
Cellular component	GO:0031083	BLOC-1 complex	0.02633	R9311C11g35451/R9311C12g39170	2
Cellular component	GO:0000931	gamma-tubulin large complex	0.02633	R9311C03g12322/R9311C03g12321	2
Cellular component	GO:0044391	ribosomal subunit	0.041012	R9311C08g30619/R9311C03g12124/R9311C07g27617/R9311C01g04330/R9311C04g15401/R9311C08g30626/R9311C01g00339	7
Cellular component	GO:0000930	gamma-tubulin complex	0.049303	R9311C03g12322/R9311C03g12321	2
Molecular function	GO:0043531	ADP binding	9.5627e-09	R9311C03g10691/R9311C05g21290/R9311C12g39741/R9311C06g24451/R9311C10g33858/R9311C07g26604/R9311C09g31264/R9311C11g37476/R9311C11g36340/R9311C11g37823/R9311C05g19763/R9311C08g29365/R9311C11g37902/R9311C08g29366/R9311C02g07790/R9311C08g29369/R9311C11g37502/R9311C11g37425/R9311C08g28237/R9311C11g37909/R9311C05g18718/R9311C03g13032/R9311C06g22983/R9311C05g20427/R9311C07g26131/R9311C12g38281/R9311C11g…	68
Molecular function	GO:0008234	cysteine-type peptidase activity	6.547e-08	R9311C03g13664/R9311C06g23203/R9311C01g00947/R9311C01g00946/R9311C04g17752/R9311C06g21721/R9311C07g26488/R9311C05g19397/R9311C08g30351/R9311C08g30350/R9311C02g06880/R9311C05g20678/R9311C11g37304/R9311C12g39733/R9311C07g24828/R9311C06g24680/R9311C07g25225/R9311C04g15407/R9311C06g22540/R9311C10g33969/R9311C04g16530/R9311C08g30349/R9311C05g20309/R9311C08g30348/R9311C08g30347/R9311C04g17887/R9311C01g…	36
Molecular function	GO:0005488	binding	9.9698e-07	R9311C12g38450/R9311C01g00149/R9311C01g00148/R9311C01g03896/R9311C01g04743/R9311C06g23046/R9311C03g11101/R9311C03g10014/R9311C04g15594/R9311C04g15597/R9311C09g30771/R9311C04g15356/R9311C09g31620/R9311C04g15359/R9311C11g37943/R9311C09g31624/R9311C11g37944/R9311C11g37945/R9311C11g37946/R9311C04g16691/R9311C04g16451/R9311C09g31625/R9311C04g16692/R9311C11g37942/R9311C01g00150/R9311C11g36616/R9311C12g…	1405
Molecular function	GO:1901363	heterocyclic compound binding	6.1109e-06	R9311C01g00149/R9311C01g04743/R9311C06g23046/R9311C04g15594/R9311C04g15597/R9311C09g31620/R9311C11g37943/R9311C11g37945/R9311C04g16691/R9311C04g16692/R9311C11g37942/R9311C01g00150/R9311C11g36616/R9311C02g07419/R9311C04g15367/R9311C01g03429/R9311C11g37956/R9311C11g37951/R9311C11g37953/R9311C01g00160/R9311C01g01494/R9311C08g27935/R9311C12g39527/R9311C01g01497/R9311C03g12893/R9311C10g33711/R9311C05g…	784
Molecular function	GO:0097159	organic cyclic compound binding	6.1109e-06	R9311C01g00149/R9311C01g04743/R9311C06g23046/R9311C04g15594/R9311C04g15597/R9311C09g31620/R9311C11g37943/R9311C11g37945/R9311C04g16691/R9311C04g16692/R9311C11g37942/R9311C01g00150/R9311C11g36616/R9311C02g07419/R9311C04g15367/R9311C01g03429/R9311C11g37956/R9311C11g37951/R9311C11g37953/R9311C01g00160/R9311C01g01494/R9311C08g27935/R9311C12g39527/R9311C01g01497/R9311C03g12893/R9311C10g33711/R9311C05g…	784
Molecular function	GO:0030247	polysaccharide binding	6.0984e-05	R9311C04g15635/R9311C04g15636/R9311C04g15615/R9311C01g00148/R9311C05g19192/R9311C01g00320/R9311C02g09593/R9311C01g00308/R9311C11g37970/R9311C07g25751/R9311C02g09599/R9311C04g15633/R9311C11g37943/R9311C11g37944/R9311C11g37945/R9311C10g33340/R9311C11g37946/R9311C11g37947/R9311C11g37969/R9311C11g37949/R9311C04g15641/R9311C03g12869/R9311C04g15620/R9311C04g15622/R9311C10g33073/R9311C11g37953	26
Molecular function	GO:0030246	carbohydrate binding	0.00010016	R9311C04g14744/R9311C04g15635/R9311C04g15636/R9311C01g00148/R9311C01g00308/R9311C07g25751/R9311C04g15633/R9311C05g20839/R9311C11g37943/R9311C11g37944/R9311C11g37945/R9311C10g33340/R9311C11g37946/R9311C08g30234/R9311C02g07593/R9311C04g14709/R9311C05g21161/R9311C07g26929/R9311C11g37947/R9311C11g37949/R9311C12g38404/R9311C04g14711/R9311C04g14714/R9311C04g14715/R9311C01g03500/R9311C04g14717/R9311C12g…	54
Molecular function	GO:0032559	adenyl ribonucleotide binding	0.00015027	R9311C02g05809/R9311C03g13087/R9311C07g26888/R9311C03g14055/R9311C01g00149/R9311C09g31620/R9311C11g37943/R9311C11g37823/R9311C10g33142/R9311C11g37945/R9311C11g37825/R9311C03g10818/R9311C01g00829/R9311C02g07790/R9311C11g37942/R9311C08g29206/R9311C01g00150/R9311C08g28237/R9311C11g37826/R9311C05g18718/R9311C11g37827/R9311C11g37828/R9311C01g00278/R9311C01g03304/R9311C02g07419/R9311C06g22983/R9311C03g…	327
Molecular function	GO:0030554	adenyl nucleotide binding	0.0001721	R9311C02g05809/R9311C03g13087/R9311C07g26888/R9311C03g14055/R9311C01g00149/R9311C09g31620/R9311C11g37943/R9311C11g37823/R9311C10g33142/R9311C11g37945/R9311C11g37825/R9311C03g10818/R9311C01g00829/R9311C02g07790/R9311C11g37942/R9311C08g29206/R9311C01g00150/R9311C08g28237/R9311C11g37826/R9311C05g18718/R9311C11g37827/R9311C11g37828/R9311C01g00278/R9311C01g03304/R9311C02g07419/R9311C06g22983/R9311C03g…	327
Molecular function	GO:0003843	1,3-beta-D-glucan synthase activity	0.00018356	R9311C01g02106/R9311C01g02238/R9311C01g02234/R9311C01g03125/R9311C02g06604/R9311C06g21485/R9311C06g24736	7
Molecular function	GO:0016984	ribulose-bisphosphate carboxylase activity	0.00022351	R9311C11g37101/R9311C05g19849/R9311C06g22367/R9311C05g20065	4
Molecular function	GO:0003676	nucleic acid binding	0.00032138	R9311C02g05809/R9311C01g03776/R9311C01g04743/R9311C01g03774/R9311C09g31066/R9311C09g30890/R9311C02g06217/R9311C03g10139/R9311C04g15597/R9311C10g33811/R9311C07g25551/R9311C10g33375/R9311C05g19010/R9311C10g33498/R9311C02g07545/R9311C09g30896/R9311C08g29682/R9311C05g19247/R9311C07g26090/R9311C04g16691/R9311C03g11908/R9311C04g16692/R9311C08g29206/R9311C11g36616/R9311C03g10124/R9311C06g22620/R9311C09g…	364
Molecular function	GO:0032553	ribonucleotide binding	0.00049783	R9311C02g05809/R9311C03g13087/R9311C07g26888/R9311C03g14055/R9311C01g00149/R9311C09g31620/R9311C11g37943/R9311C11g37823/R9311C10g33142/R9311C11g37945/R9311C11g37825/R9311C03g10818/R9311C01g00829/R9311C02g07790/R9311C11g37942/R9311C08g29206/R9311C01g00150/R9311C08g28237/R9311C11g37826/R9311C05g18718/R9311C11g37827/R9311C11g37828/R9311C01g00278/R9311C01g03304/R9311C03g13875/R9311C02g07419/R9311C06g…	353
Molecular function	GO:0097367	carbohydrate derivative binding	0.00062418	R9311C02g05809/R9311C03g13087/R9311C07g26888/R9311C03g14055/R9311C01g00149/R9311C09g31620/R9311C11g37943/R9311C11g37823/R9311C10g33142/R9311C11g37945/R9311C11g37825/R9311C03g10818/R9311C01g00829/R9311C02g07790/R9311C11g37942/R9311C08g29206/R9311C01g00150/R9311C08g28237/R9311C11g37826/R9311C05g18718/R9311C11g37827/R9311C11g37828/R9311C01g00278/R9311C01g03304/R9311C03g13875/R9311C02g07419/R9311C06g…	355
Molecular function	GO:0004523	RNA-DNA hybrid ribonuclease activity	0.00063632	R9311C05g19564/R9311C05g19532/R9311C05g19524/R9311C05g19559/R9311C06g24468/R9311C05g19552/R9311C05g19464	7
Molecular function	GO:0003899	DNA-directed 5'-3' RNA polymerase activity	0.00065286	R9311C02g05909/R9311C03g11792/R9311C03g12893/R9311C04g15166/R9311C04g15177/R9311C04g15167/R9311C04g15178/R9311C04g15189/R9311C08g28292/R9311C05g19275/R9311C05g18562/R9311C04g15181/R9311C08g28287/R9311C09g32842/R9311C08g28412/R9311C04g15175	16
Molecular function	GO:0008289	lipid binding	0.00083704	R9311C12g38197/R9311C04g17714/R9311C12g38195/R9311C12g38199/R9311C06g22874/R9311C06g24676/R9311C09g32599/R9311C04g16225/R9311C01g00824/R9311C10g34565/R9311C09g31522/R9311C08g28498/R9311C10g34392/R9311C12g38202/R9311C01g04219/R9311C01g03788/R9311C12g38201/R9311C12g38200/R9311C08g29061/R9311C11g35483/R9311C06g24669/R9311C06g21515/R9311C11g35477/R9311C08g28124/R9311C12g39649	25
Molecular function	GO:0032555	purine ribonucleotide binding	0.001267	R9311C02g05809/R9311C03g13087/R9311C07g26888/R9311C03g14055/R9311C01g00149/R9311C09g31620/R9311C11g37943/R9311C11g37823/R9311C10g33142/R9311C11g37945/R9311C11g37825/R9311C03g10818/R9311C01g00829/R9311C02g07790/R9311C11g37942/R9311C08g29206/R9311C01g00150/R9311C08g28237/R9311C11g37826/R9311C05g18718/R9311C11g37827/R9311C11g37828/R9311C01g00278/R9311C01g03304/R9311C03g13875/R9311C02g07419/R9311C06g…	344
Molecular function	GO:0017076	purine nucleotide binding	0.0016245	R9311C02g05809/R9311C03g13087/R9311C07g26888/R9311C03g14055/R9311C01g00149/R9311C09g31620/R9311C11g37943/R9311C11g37823/R9311C10g33142/R9311C11g37945/R9311C11g37825/R9311C03g10818/R9311C01g00829/R9311C02g07790/R9311C11g37942/R9311C08g29206/R9311C01g00150/R9311C08g28237/R9311C11g37826/R9311C05g18718/R9311C11g37827/R9311C11g37828/R9311C01g00278/R9311C01g03304/R9311C03g13875/R9311C02g07419/R9311C06g…	344
Molecular function	GO:0004803	transposase activity	0.0018292	R9311C05g19340/R9311C10g33970/R9311C02g06664	3
Molecular function	GO:0034062	5'-3' RNA polymerase activity	0.0021859	R9311C02g05909/R9311C03g11792/R9311C03g12893/R9311C04g15166/R9311C04g15177/R9311C04g15167/R9311C04g15178/R9311C04g15189/R9311C08g28292/R9311C05g19275/R9311C05g18562/R9311C04g15181/R9311C08g28287/R9311C09g32842/R9311C08g28412/R9311C04g15175	16
Molecular function	GO:0097747	RNA polymerase activity	0.0021859	R9311C02g05909/R9311C03g11792/R9311C03g12893/R9311C04g15166/R9311C04g15177/R9311C04g15167/R9311C04g15178/R9311C04g15189/R9311C08g28292/R9311C05g19275/R9311C05g18562/R9311C04g15181/R9311C08g28287/R9311C09g32842/R9311C08g28412/R9311C04g15175	16
Molecular function	GO:0045156	electron transporter, transferring electrons within the cyclic electron transport pathway of photosynthesis activity	0.0057549	R9311C10g35044/R9311C08g28683/R9311C12g39106/R9311C04g17622	4
Molecular function	GO:0005515	protein binding	0.0097306	R9311C12g38450/R9311C01g02203/R9311C01g03896/R9311C03g11101/R9311C01g02202/R9311C03g12797/R9311C03g10014/R9311C02g07549/R9311C09g30771/R9311C04g15356/R9311C03g12318/R9311C02g07303/R9311C04g15359/R9311C02g07554/R9311C09g31624/R9311C02g08642/R9311C02g09724/R9311C04g16451/R9311C09g31625/R9311C11g37942/R9311C08g28910/R9311C06g23277/R9311C02g07419/R9311C04g15003/R9311C04g15005/R9311C04g16459/R9311C01g…	551
Molecular function	GO:0019843	rRNA binding	0.012887	R9311C08g29994/R9311C12g39476/R9311C12g39475/R9311C04g15400/R9311C05g19906/R9311C03g10280/R9311C09g31496/R9311C03g12859	8
Molecular function	GO:0046982	protein heterodimerization activity	0.013082	R9311C01g04559/R9311C07g26786/R9311C07g26852/R9311C01g00456/R9311C01g02056/R9311C03g13415/R9311C04g16189/R9311C05g20329/R9311C06g21877/R9311C01g00428/R9311C11g35784/R9311C06g21627/R9311C11g36626/R9311C05g20305/R9311C09g32827/R9311C01g04340/R9311C09g31916/R9311C05g20142/R9311C08g29418	19
Molecular function	GO:0003735	structural constituent of ribosome	0.013881	R9311C10g33618/R9311C07g26766/R9311C12g40252/R9311C03g10174/R9311C07g27617/R9311C02g09490/R9311C10g33617/R9311C03g12631/R9311C08g30316/R9311C06g22359/R9311C09g31782/R9311C10g33653/R9311C02g08633/R9311C05g21047/R9311C12g39459/R9311C04g14876/R9311C09g31494/R9311C06g23512/R9311C04g17621/R9311C02g08901/R9311C04g15400/R9311C04g15401/R9311C09g31496/R9311C08g30626/R9311C02g09644/R9311C11g37635/R9311C02g…	52
Molecular function	GO:0000166	nucleotide binding	0.015872	R9311C01g00149/R9311C06g23046/R9311C04g15594/R9311C09g31620/R9311C05g19255/R9311C11g37943/R9311C11g37823/R9311C11g37945/R9311C11g37825/R9311C02g07790/R9311C11g37942/R9311C01g00150/R9311C11g37826/R9311C11g37827/R9311C11g37828/R9311C01g00278/R9311C01g03304/R9311C03g13875/R9311C02g07419/R9311C03g12304/R9311C06g22068/R9311C07g26098/R9311C01g03429/R9311C05g20465/R9311C05g18146/R9311C05g19236/R9311C11g…	401
Molecular function	GO:1901265	nucleoside phosphate binding	0.015872	R9311C01g00149/R9311C06g23046/R9311C04g15594/R9311C09g31620/R9311C05g19255/R9311C11g37943/R9311C11g37823/R9311C11g37945/R9311C11g37825/R9311C02g07790/R9311C11g37942/R9311C01g00150/R9311C11g37826/R9311C11g37827/R9311C11g37828/R9311C01g00278/R9311C01g03304/R9311C03g13875/R9311C02g07419/R9311C03g12304/R9311C06g22068/R9311C07g26098/R9311C01g03429/R9311C05g20465/R9311C05g18146/R9311C05g19236/R9311C11g…	401
Molecular function	GO:0043168	anion binding	0.016113	R9311C02g05809/R9311C03g13087/R9311C07g26888/R9311C03g14055/R9311C01g00149/R9311C07g26405/R9311C04g15594/R9311C09g31620/R9311C05g19255/R9311C11g37943/R9311C11g37823/R9311C10g33142/R9311C11g37945/R9311C11g37825/R9311C03g10818/R9311C01g00829/R9311C02g07790/R9311C11g37942/R9311C08g29206/R9311C01g00150/R9311C08g28237/R9311C11g37826/R9311C05g18718/R9311C11g37827/R9311C11g37828/R9311C01g00278/R9311C01g…	373
Molecular function	GO:0008270	zinc ion binding	0.01718	R9311C07g27338/R9311C08g29609/R9311C01g03776/R9311C01g03015/R9311C02g05649/R9311C03g10136/R9311C06g22631/R9311C12g40018/R9311C07g25395/R9311C06g22872/R9311C11g36584/R9311C09g31221/R9311C04g15359/R9311C09g30896/R9311C02g08642/R9311C01g00709/R9311C10g34591/R9311C08g29326/R9311C11g36616/R9311C05g20473/R9311C03g12386/R9311C02g06609/R9311C12g40262/R9311C05g19081/R9311C08g30029/R9311C09g31176/R9311C11g…	158
Molecular function	GO:0140097	catalytic activity, acting on DNA	0.017381	R9311C03g10356/R9311C12g40227/R9311C03g10633/R9311C05g19340/R9311C07g25177/R9311C02g07316/R9311C10g33970/R9311C02g06664/R9311C01g02945/R9311C11g36324/R9311C02g08531/R9311C09g30721/R9311C09g30966/R9311C08g29877/R9311C02g07290/R9311C02g08191/R9311C08g28937	17
Molecular function	GO:0016893	endonuclease activity, active with either ribo- or deoxyribonucleic acids and producing 5'-phosphomonoesters	0.019974	R9311C05g19564/R9311C05g19532/R9311C05g19524/R9311C05g19559/R9311C06g24468/R9311C07g25177/R9311C05g19552/R9311C05g19464	8
Molecular function	GO:0003677	DNA binding	0.023833	R9311C01g03774/R9311C09g31066/R9311C02g06217/R9311C04g15597/R9311C10g33811/R9311C07g25551/R9311C10g33375/R9311C05g19010/R9311C10g33498/R9311C08g29682/R9311C07g26090/R9311C04g16691/R9311C03g11908/R9311C04g16692/R9311C02g07537/R9311C03g10925/R9311C11g35652/R9311C02g08870/R9311C09g32827/R9311C11g37831/R9311C02g05909/R9311C03g14278/R9311C07g26786/R9311C03g12893/R9311C03g10356/R9311C10g33711/R9311C11g…	210
Molecular function	GO:0017111	nucleoside-triphosphatase activity	0.024461	R9311C03g11263/R9311C01g02245/R9311C03g10452/R9311C01g05434/R9311C02g06930/R9311C09g31469/R9311C11g37865/R9311C08g29206/R9311C07g26609/R9311C02g06380/R9311C12g38042/R9311C03g12386/R9311C12g38880/R9311C12g40227/R9311C06g22068/R9311C08g30623/R9311C03g10447/R9311C03g10448/R9311C10g34014/R9311C01g03429/R9311C02g05950/R9311C09g30721/R9311C02g07188/R9311C04g18122/R9311C07g26180/R9311C05g19516/R9311C02g…	56
Molecular function	GO:0004831	tyrosine-tRNA ligase activity	0.027477	R9311C08g29132/R9311C01g04568/R9311C07g27727	3
Molecular function	GO:0005198	structural molecule activity	0.027575	R9311C10g33618/R9311C07g26766/R9311C12g40252/R9311C03g10174/R9311C07g27617/R9311C02g09490/R9311C10g33617/R9311C03g12631/R9311C08g30316/R9311C06g22359/R9311C09g31782/R9311C10g33653/R9311C02g08633/R9311C05g21047/R9311C12g39459/R9311C04g14876/R9311C09g31494/R9311C06g23512/R9311C04g17621/R9311C02g08901/R9311C04g15400/R9311C02g06369/R9311C04g15401/R9311C09g31496/R9311C08g30626/R9311C02g09644/R9311C11g…	54
Molecular function	GO:0010181	FMN binding	0.031061	R9311C04g16119/R9311C06g22278/R9311C01g01904/R9311C06g22279/R9311C01g03195/R9311C04g16116/R9311C03g13914/R9311C04g16118/R9311C04g16117	9
Molecular function	GO:0016779	nucleotidyltransferase activity	0.031535	R9311C02g05909/R9311C01g01301/R9311C03g11792/R9311C03g12893/R9311C11g36180/R9311C04g15166/R9311C04g15177/R9311C04g15167/R9311C04g15178/R9311C04g15189/R9311C02g09299/R9311C08g28292/R9311C05g19275/R9311C05g18562/R9311C11g36324/R9311C04g15181/R9311C08g28287/R9311C09g32842/R9311C06g22918/R9311C08g28412/R9311C04g15175/R9311C08g29877/R9311C04g14609	23
Molecular function	GO:0016891	endoribonuclease activity, producing 5'-phosphomonoesters	0.032692	R9311C05g19564/R9311C05g19532/R9311C05g19524/R9311C05g19559/R9311C06g24468/R9311C05g19552/R9311C05g19464	7
Molecular function	GO:0004672	protein kinase activity	0.034079	R9311C04g15635/R9311C04g15636/R9311C03g13087/R9311C07g26888/R9311C03g14055/R9311C01g00149/R9311C04g15637/R9311C02g05767/R9311C09g31620/R9311C12g38290/R9311C10g33532/R9311C11g37943/R9311C10g33142/R9311C11g37945/R9311C11g37825/R9311C01g00829/R9311C05g19526/R9311C11g37942/R9311C12g38722/R9311C01g00150/R9311C11g37826/R9311C11g37827/R9311C11g37828/R9311C12g38285/R9311C01g00278/R9311C12g38289/R9311C04g…	169
Molecular function	GO:0042626	ATPase-coupled transmembrane transporter activity	0.036539	R9311C01g02239/R9311C01g03304/R9311C02g07045/R9311C01g02245/R9311C02g09738/R9311C04g17691/R9311C01g05434/R9311C06g22068/R9311C01g03296/R9311C08g28404/R9311C01g05351	11
Molecular function	GO:0004363	glutathione synthase activity	0.041234	R9311C12g38952/R9311C12g39638	2
Molecular function	GO:0004451	isocitrate lyase activity	0.041234	R9311C03g09989/R9311C02g08937	2
Molecular function	GO:0004476	mannose-6-phosphate isomerase activity	0.041234	R9311C09g31648/R9311C11g37441	2
Molecular function	GO:1990380	Lys48-specific deubiquitinase activity	0.041234	R9311C06g24680/R9311C06g24668	2
Molecular function	GO:0019783	ubiquitin-like protein-specific protease activity	0.042296	R9311C06g24680/R9311C07g25225/R9311C08g30351/R9311C08g30350/R9311C11g37304/R9311C08g30349/R9311C08g30348/R9311C08g30347/R9311C04g17887/R9311C06g24668	10
Molecular function	GO:0036459	thiol-dependent ubiquitinyl hydrolase activity	0.042296	R9311C06g24680/R9311C07g25225/R9311C08g30351/R9311C08g30350/R9311C11g37304/R9311C08g30349/R9311C08g30348/R9311C08g30347/R9311C04g17887/R9311C06g24668	10
Molecular function	GO:0101005	ubiquitinyl hydrolase activity	0.042296	R9311C06g24680/R9311C07g25225/R9311C08g30351/R9311C08g30350/R9311C11g37304/R9311C08g30349/R9311C08g30348/R9311C08g30347/R9311C04g17887/R9311C06g24668	10
Molecular function	GO:0036094	small molecule binding	0.044068	R9311C01g00149/R9311C06g23046/R9311C04g15594/R9311C09g31620/R9311C05g19255/R9311C11g37943/R9311C11g37823/R9311C11g37945/R9311C11g37825/R9311C02g07790/R9311C11g37942/R9311C01g00150/R9311C11g37826/R9311C11g37827/R9311C11g37828/R9311C01g00278/R9311C01g03304/R9311C03g13875/R9311C02g07419/R9311C03g12304/R9311C03g10368/R9311C06g22068/R9311C07g26098/R9311C01g03429/R9311C05g20465/R9311C05g18146/R9311C05g…	413
Molecular function	GO:0016887	ATPase activity	0.044772	R9311C01g02245/R9311C04g16024/R9311C01g05434/R9311C02g06930/R9311C01g03518/R9311C01g02945/R9311C05g19146/R9311C09g31469/R9311C11g37369/R9311C11g35348/R9311C08g29206/R9311C07g26609/R9311C02g06380/R9311C08g28937/R9311C01g02239/R9311C12g38042/R9311C03g12386/R9311C12g38880/R9311C03g11477/R9311C12g40227/R9311C06g22068/R9311C02g05973/R9311C02g07316/R9311C10g34241/R9311C02g08531/R9311C09g30721/R9311C02g…	33
Molecular function	GO:0046983	protein dimerization activity	0.046775	R9311C04g15437/R9311C04g15438/R9311C04g15879/R9311C02g07707/R9311C01g01154/R9311C06g23323/R9311C10g33375/R9311C10g33498/R9311C04g15435/R9311C01g00428/R9311C06g21627/R9311C01g04033/R9311C07g27823/R9311C01g04559/R9311C01g03503/R9311C07g26852/R9311C12g39499/R9311C01g02056/R9311C04g15440/R9311C03g14405/R9311C06g22502/R9311C11g36269/R9311C06g22505/R9311C11g37477/R9311C11g36626/R9311C02g08870/R9311C05g…	59
Molecular function	GO:0003678	DNA helicase activity	0.047449	R9311C02g08531/R9311C09g30721/R9311C12g40227/R9311C02g08191/R9311C02g07316/R9311C08g28937/R9311C01g02945	7
Molecular function	GO:0004190	aspartic-type endopeptidase activity	0.049091	R9311C07g26676/R9311C01g00665/R9311C07g26677/R9311C03g11551/R9311C06g22620/R9311C07g26675/R9311C09g32267/R9311C02g07544/R9311C02g07522/R9311C04g15480/R9311C08g28546/R9311C12g38995/R9311C05g20120	13
Molecular function	GO:0070001	aspartic-type peptidase activity	0.049091	R9311C07g26676/R9311C01g00665/R9311C07g26677/R9311C03g11551/R9311C06g22620/R9311C07g26675/R9311C09g32267/R9311C02g07544/R9311C02g07522/R9311C04g15480/R9311C08g28546/R9311C12g38995/R9311C05g20120	13

## Sheet: Supplementary Table 10
Supplementary Table 10. GO enrichment of rapidly evolving genes in the 93-11 genome.
Ontology	GO term	Description	P value	Gene ID	Count
Biological process	GO:0006014	D-ribose metabolic process	0.0051826	R9311C01g04774/R9311C01g03084	2
Biological process	GO:0006270	DNA replication initiation	0.011977	R9311C12g38235/R9311C02g09510	2
Biological process	GO:0006779	porphyrin-containing compound biosynthetic process	0.014785	R9311C04g17424/R9311C01g02207	2
Biological process	GO:0009719	response to endogenous stimulus	0.023182	R9311C04g17858/R9311C08g28034/R9311C12g40139/R9311C07g25172/R9311C10g34566	5
Biological process	GO:0009725	response to hormone	0.023182	R9311C04g17858/R9311C08g28034/R9311C12g40139/R9311C07g25172/R9311C10g34566	5
Biological process	GO:0010033	response to organic substance	0.024245	R9311C04g17858/R9311C08g28034/R9311C12g40139/R9311C07g25172/R9311C10g34566	5
Biological process	GO:0006888	endoplasmic reticulum to Golgi vesicle-mediated transport	0.024683	R9311C11g36882/R9311C08g29924	2
Biological process	GO:0032259	methylation	0.027467	R9311C03g12087/R9311C05g21139/R9311C11g37447/R9311C12g40128	4
Biological process	GO:0006778	porphyrin-containing compound metabolic process	0.02844	R9311C04g17424/R9311C01g02207	2
Biological process	GO:0019321	pentose metabolic process	0.02844	R9311C01g04774/R9311C01g03084	2
Biological process	GO:0043648	dicarboxylic acid metabolic process	0.030917	R9311C03g10591/R9311C07g26438/R9311C10g34764	3
Biological process	GO:0034641	cellular nitrogen compound metabolic process	0.034762	R9311C07g27237/R9311C03g14111/R9311C02g05629/R9311C12g38255/R9311C02g06717/R9311C10g34503/R9311C02g09510/R9311C01g02207/R9311C01g03318/R9311C05g21048/R9311C10g34451/R9311C02g08465/R9311C05g19346/R9311C11g37523/R9311C09g32819/R9311C05g19209/R9311C03g12160/R9311C05g20195/R9311C03g12087/R9311C12g39296/R9311C03g11473/R9311C10g33505/R9311C01g01385/R9311C01g00772/R9311C01g03608/R9311C04g17424/R9311C10g…	35
Biological process	GO:0071704	organic substance metabolic process	0.036061	R9311C04g15917/R9311C06g21780/R9311C10g34503/R9311C02g05767/R9311C02g09453/R9311C11g36100/R9311C01g02207/R9311C10g34592/R9311C02g05530/R9311C05g21048/R9311C02g07794/R9311C12g39019/R9311C03g12160/R9311C05g20195/R9311C03g13492/R9311C07g27349/R9311C04g16619/R9311C07g27749/R9311C03g13635/R9311C11g37564/R9311C04g17424/R9311C05g19364/R9311C06g22622/R9311C02g09721/R9311C02g06049/R9311C02g09799/R9311C03g…	99
Biological process	GO:0006261	DNA-dependent DNA replication	0.036582	R9311C12g38235/R9311C02g09510	2
Biological process	GO:0033014	tetrapyrrole biosynthetic process	0.040948	R9311C04g17424/R9311C01g02207	2
Biological process	GO:0006108	malate metabolic process	0.040948	R9311C07g26438/R9311C10g34764	2
Biological process	GO:0046483	heterocycle metabolic process	0.045414	R9311C02g05629/R9311C12g38255/R9311C02g06717/R9311C02g09510/R9311C01g02207/R9311C01g03318/R9311C10g34592/R9311C10g34451/R9311C05g19346/R9311C11g37523/R9311C09g32819/R9311C03g12160/R9311C05g20195/R9311C03g12087/R9311C12g39296/R9311C10g33505/R9311C01g00772/R9311C01g03608/R9311C04g17424/R9311C08g28051/R9311C02g08575/R9311C09g31116/R9311C08g29576/R9311C05g20569/R9311C05g21139/R9311C12g38235	26
Cellular component	GO:0000228	nuclear chromosome	0.0041329	R9311C07g27349/R9311C03g14142/R9311C05g21252	3
Cellular component	GO:0005634	nucleus	0.010656	R9311C04g17858/R9311C07g27349/R9311C06g22261/R9311C03g14275/R9311C02g06717/R9311C07g26659/R9311C12g40139/R9311C08g30006/R9311C06g21512/R9311C02g09510/R9311C10g34566/R9311C02g06049/R9311C05g21387/R9311C03g13908/R9311C11g36548/R9311C05g21139/R9311C11g37523/R9311C11g37447/R9311C07g26390/R9311C03g14142/R9311C08g30380/R9311C05g21252	22
Cellular component	GO:0030127	COPII vesicle coat	0.012882	R9311C11g36882/R9311C08g29924	2
Cellular component	GO:0030134	COPII-coated ER to Golgi transport vesicle	0.012882	R9311C11g36882/R9311C08g29924	2
Cellular component	GO:0012507	ER to Golgi transport vesicle membrane	0.012882	R9311C11g36882/R9311C08g29924	2
Cellular component	GO:0030133	transport vesicle	0.020108	R9311C11g36882/R9311C08g29924	2
Cellular component	GO:0030658	transport vesicle membrane	0.020108	R9311C11g36882/R9311C08g29924	2
Molecular function	GO:0000166	nucleotide binding	0.0036246	R9311C12g40057/R9311C03g12478/R9311C03g10453/R9311C06g21780/R9311C03g13645/R9311C02g09330/R9311C02g05767/R9311C09g31146/R9311C01g01835/R9311C11g36100/R9311C07g27379/R9311C02g08557/R9311C05g18287/R9311C10g34592/R9311C02g05530/R9311C02g07794/R9311C07g27060/R9311C05g18910/R9311C05g18911/R9311C01g03463/R9311C08g28314/R9311C08g27987/R9311C01g00190/R9311C03g13353/R9311C01g02498/R9311C01g03861/R9311C10g…	76
Molecular function	GO:1901265	nucleoside phosphate binding	0.0036246	R9311C12g40057/R9311C03g12478/R9311C03g10453/R9311C06g21780/R9311C03g13645/R9311C02g09330/R9311C02g05767/R9311C09g31146/R9311C01g01835/R9311C11g36100/R9311C07g27379/R9311C02g08557/R9311C05g18287/R9311C10g34592/R9311C02g05530/R9311C02g07794/R9311C07g27060/R9311C05g18910/R9311C05g18911/R9311C01g03463/R9311C08g28314/R9311C08g27987/R9311C01g00190/R9311C03g13353/R9311C01g02498/R9311C01g03861/R9311C10g…	76
Molecular function	GO:0004747	ribokinase activity	0.0051576	R9311C01g04774/R9311C01g03084	2
Molecular function	GO:0010181	FMN binding	0.005196	R9311C08g28864/R9311C05g20606/R9311C08g28802/R9311C01g04815	4
Molecular function	GO:0004470	malic enzyme activity	0.0071301	R9311C07g26438/R9311C10g34764	2
Molecular function	GO:0004471	malate dehydrogenase (decarboxylating) (NAD+) activity	0.0071301	R9311C07g26438/R9311C10g34764	2
Molecular function	GO:0036094	small molecule binding	0.0087196	R9311C12g40057/R9311C03g12478/R9311C03g10453/R9311C06g21780/R9311C03g13645/R9311C02g09330/R9311C02g05767/R9311C09g31146/R9311C01g01835/R9311C11g36100/R9311C07g27379/R9311C02g08557/R9311C05g18287/R9311C10g34592/R9311C02g05530/R9311C02g07794/R9311C07g27060/R9311C05g18910/R9311C05g18911/R9311C01g03463/R9311C08g28314/R9311C08g27987/R9311C01g00190/R9311C03g13353/R9311C01g02498/R9311C01g03861/R9311C10g…	77
Molecular function	GO:0035639	purine ribonucleoside triphosphate binding	0.013154	R9311C12g40057/R9311C06g21780/R9311C03g13645/R9311C02g09330/R9311C02g05767/R9311C01g01835/R9311C11g36100/R9311C07g27379/R9311C02g08557/R9311C05g18287/R9311C02g05530/R9311C02g07794/R9311C05g18910/R9311C05g18911/R9311C01g03463/R9311C08g27987/R9311C01g00190/R9311C01g02498/R9311C01g03861/R9311C10g34816/R9311C11g37564/R9311C02g09721/R9311C02g06410/R9311C11g37434/R9311C03g12053/R9311C03g14275/R9311C02g…	55
Molecular function	GO:0016614	oxidoreductase activity, acting on CH-OH group of donors	0.014845	R9311C10g34592/R9311C07g26438/R9311C08g28314/R9311C03g13180/R9311C06g22622/R9311C09g32530/R9311C10g34764	7
Molecular function	GO:0005524	ATP binding	0.017545	R9311C06g21780/R9311C03g13645/R9311C02g09330/R9311C02g05767/R9311C01g01835/R9311C11g36100/R9311C07g27379/R9311C02g08557/R9311C05g18287/R9311C02g05530/R9311C02g07794/R9311C05g18910/R9311C05g18911/R9311C01g03463/R9311C08g27987/R9311C01g00190/R9311C01g02498/R9311C01g03861/R9311C10g34816/R9311C11g37564/R9311C02g09721/R9311C02g06410/R9311C11g37434/R9311C03g14275/R9311C02g05629/R9311C06g24112/R9311C02g…	50
Molecular function	GO:0032553	ribonucleotide binding	0.018046	R9311C12g40057/R9311C03g12478/R9311C06g21780/R9311C03g13645/R9311C02g09330/R9311C02g05767/R9311C01g01835/R9311C11g36100/R9311C07g27379/R9311C02g08557/R9311C05g18287/R9311C02g05530/R9311C02g07794/R9311C05g18910/R9311C05g18911/R9311C01g03463/R9311C08g27987/R9311C01g00190/R9311C01g02498/R9311C01g03861/R9311C10g34816/R9311C11g37564/R9311C02g09721/R9311C02g06410/R9311C11g37434/R9311C08g28864/R9311C03g…	61
Molecular function	GO:0097367	carbohydrate derivative binding	0.021537	R9311C12g40057/R9311C03g12478/R9311C06g21780/R9311C03g13645/R9311C02g09330/R9311C02g05767/R9311C01g01835/R9311C11g36100/R9311C07g27379/R9311C02g08557/R9311C05g18287/R9311C02g05530/R9311C02g07794/R9311C05g18910/R9311C05g18911/R9311C01g03463/R9311C08g27987/R9311C01g00190/R9311C01g02498/R9311C01g03861/R9311C10g34816/R9311C11g37564/R9311C02g09721/R9311C02g06410/R9311C11g37434/R9311C08g28864/R9311C03g…	61
Molecular function	GO:0016832	aldehyde-lyase activity	0.024563	R9311C06g22622/R9311C08g28051	2
Molecular function	GO:0008144	drug binding	0.027996	R9311C06g21780/R9311C03g13645/R9311C02g09330/R9311C02g05767/R9311C01g01835/R9311C11g36100/R9311C07g27379/R9311C02g08557/R9311C05g18287/R9311C02g05530/R9311C02g07794/R9311C05g18910/R9311C05g18911/R9311C01g03463/R9311C08g27987/R9311C01g00190/R9311C01g02498/R9311C01g03861/R9311C10g34816/R9311C11g37564/R9311C02g09721/R9311C02g06410/R9311C11g37434/R9311C03g10591/R9311C03g14275/R9311C02g05629/R9311C06g…	51
Molecular function	GO:0016645	oxidoreductase activity, acting on the CH-NH group of donors	0.032251	R9311C10g34592/R9311C12g39296	2
Molecular function	GO:0016887	ATPase activity	0.038009	R9311C03g14275/R9311C09g31116/R9311C01g03861/R9311C09g32819/R9311C01g00190/R9311C01g01835/R9311C02g09510/R9311C01g00658	8
Molecular function	GO:0017111	nucleoside-triphosphatase activity	0.038457	R9311C03g14275/R9311C09g31116/R9311C01g03861/R9311C09g32819/R9311C03g13645/R9311C02g09066/R9311C02g09330/R9311C01g00190/R9311C01g01835/R9311C02g09510/R9311C05g18287/R9311C01g00658	12
Molecular function	GO:0016615	malate dehydrogenase activity	0.040748	R9311C07g26438/R9311C10g34764	2
Molecular function	GO:0017076	purine nucleotide binding	0.041812	R9311C12g40057/R9311C03g12478/R9311C06g21780/R9311C03g13645/R9311C02g09330/R9311C02g05767/R9311C09g31146/R9311C01g01835/R9311C11g36100/R9311C07g27379/R9311C02g08557/R9311C05g18287/R9311C02g05530/R9311C02g07794/R9311C05g18910/R9311C05g18911/R9311C01g03463/R9311C08g27987/R9311C01g00190/R9311C01g02498/R9311C01g03861/R9311C10g34816/R9311C11g37564/R9311C02g09721/R9311C02g06410/R9311C11g37434/R9311C03g…	58
Molecular function	GO:0008168	methyltransferase activity	0.043552	R9311C03g12087/R9311C12g39296/R9311C05g21139/R9311C04g15680/R9311C01g00772/R9311C11g37447/R9311C12g40128/R9311C06g21941/R9311C01g04282	9
Molecular function	GO:1901363	heterocyclic compound binding	0.044906	R9311C12g40131/R9311C01g01352/R9311C06g21780/R9311C03g13645/R9311C12g40139/R9311C02g09330/R9311C10g34503/R9311C02g05767/R9311C11g36100/R9311C05g18287/R9311C10g34592/R9311C02g05530/R9311C02g07794/R9311C07g27060/R9311C01g01127/R9311C07g27349/R9311C03g13353/R9311C01g00794/R9311C11g37564/R9311C06g22622/R9311C02g09721/R9311C02g06049/R9311C08g28980/R9311C11g37434/R9311C04g17792/R9311C08g28864/R9311C08g…	123
Molecular function	GO:0097159	organic cyclic compound binding	0.044906	R9311C12g40131/R9311C01g01352/R9311C06g21780/R9311C03g13645/R9311C12g40139/R9311C02g09330/R9311C10g34503/R9311C02g05767/R9311C11g36100/R9311C05g18287/R9311C10g34592/R9311C02g05530/R9311C02g07794/R9311C07g27060/R9311C01g01127/R9311C07g27349/R9311C03g13353/R9311C01g00794/R9311C11g37564/R9311C06g22622/R9311C02g09721/R9311C02g06049/R9311C08g28980/R9311C11g37434/R9311C04g17792/R9311C08g28864/R9311C08g…	123

[truncated: 14 more sheets: Supplementary Table  11, Supplementary Table 12, Supplementary Table 13, Supplementary Table 14, Supplementary Table 15, Supplementary Table 16, Supplementary Table 17, Supplementary Table 18, Supplementary Table 19, Supplementary Table 20, Supplementary Table 21, Supplementary Table 22, Supplementary Table 23, Supplementary Table 24]
